# Supplementary material for: Context-specific action of macrolide antibiotics on the eukaryotic ribosome
Source: Nat Commun. 2021 May 14;12:2803. doi: 10.1038/s41467-021-23068-1 (PMC8121947; doi:10.1038/s41467-021-23068-1)
Supplement: Supplementary file 3 — Source Data [file 41467_2021_23068_MOESM3_ESM.xlsx]

## Sheet: Sheet1
																																			Figure 6c
																Figure 5c					Figure 5f				Figure 5g										Figure 6d
																Figure 5d
																																			Figure 6e
						Figure S2b					Figure 2d
											Figure 6b
											Figure S2c
